# Supplementary material for: Using TLC-MALDI-TOF to Interrogate In Vitro Peptidyl Proximal Preferences of PARP14 and Glycohydrolase Specificity
Source: Molecules. 2023 Aug 15;28(16):6061. doi: 10.3390/molecules28166061 (PMC10459978; doi:10.3390/molecules28166061)
Supplement: Supplementary file 1 [file molecules-28-06061-s001.zip]

Archive with 1 entries (1 files):
- molecules-2555214-supplementary.pdf
